# Supplementary material for: Simultaneous quantification of rDNA methylation and copy number: Constraints to natural variation in humans and cell lines
Source: PLoS One. 2025 Nov 13;20(11):e0336141. doi: 10.1371/journal.pone.0336141 (PMC12614545; doi:10.1371/journal.pone.0336141)
Supplement: S1 Table — (XLSX) [file pone.0336141.s003.xlsx]

## Sheet: Sheet1
Direction	Gene/ Target	Primer					Amplicon Length (bp)
FRW	ACTB	TGGTGATGGAGGAGGTTTAGTAAGT					113	PMID: 10734209
REV	ACTB	AACCAATAAAACCTACTCCTCCCTTAA
FRW	rDNA CN	TTTTCGTTCGTTACGTATCG					120
REV	rDNA CN	CAATAAATCGCAACGAAAAAACTAC
FRW	Genomic rDNA CN	CCCTCGCCCGTCACGCACCG					120
REV	Genomic rDNA CN	CAATAGATCGCAGCGAGGGAGCTGC
Rev	REV 1 Metthyl	CAATAAATCGCAACAAAAAAACTAC					120
REV	REV 1 Metthyl	CAATAAATCACAACGAAAAAACTAC					120
FRW	FRW 2 Methyl	TTTTCGTTCGTTATGTATTG	M	M	U	U	120
FRW	FRW 3 Methyl	TTTTCGTTCGTTACGTATTG	M	M	M	U	120
FRW	FRW 1 Methyl	TTTTCGTTTGTTATGTATTG	M	U	U	U	120
