# Supplementary material for: Simultaneous quantification of rDNA methylation and copy number: Constraints to natural variation in humans and cell lines
Source: PLoS One. 2025 Nov 13;20(11):e0336141. doi: 10.1371/journal.pone.0336141 (PMC12614545; doi:10.1371/journal.pone.0336141)
Supplement: S2 Table — (XLSX) [file pone.0336141.s004.xlsx]

## Sheet: Sheet1
	ACTB	Total	Copies / uL		ACTB	Methyl	Copies / uL		M2	Total	Copies / uL		M2	Methyl	Copies / uL
DNA input per RXN (ng)	Rep1	Rep2	Rep3	Rep4	Rep1	Rep2	Rep3	Rep4	Rep1	Rep2	Rep3	Rep4	Rep1	Rep2	Rep3	Rep4
20	297.7	325.5	276.533	279.667	270.167	283.167	260.5	280.9	9455.1	9994.73	11415.9	10126.2	8866.07	9308.67	8276.83	8298.6
10	146.033	104.233	166.9	101.567	124.533	130.133	123.733	122.2	4689.03	4747.77	5761.4	5404.47	3897.83	4048.17	3905.5	3830.63
5	61.9733	70.5167	73.73	67.6067	64.5967	62.57	63.66	60.5167	2216.8	2381.2	2779.3	2556.8	1769.83	1833	1848.73	1729.87
2.5	31.6067	40.2	40.18	29.7967	33.4367	37.0633	32.44	31.0467	1043.47	1113.3	1353	1193.63	824.367	831.7	834.433	865.633
1.25	10.6127	16.6933	17.4	10.9833	15.9833	12.5593	15.5067	12.406	484.367	472.1	591.1	486.567	372.2	408.4	413.167	359.467
0.625	7.13733	7.94533	8.03067	6.93233	6.469	5.36367	6.147	7.05967	217.3	205.633	262.667	242.9	177.633	202.7	133.267	187.333
0.3125	3.85833	4.091	3.92833	3.62933	4.898	4.09567	4.73633	2.60867	101.547	107.8	147.7	127.267	52.8967	98.59	85.86	87.4533
0.15625	1.37867	2.39933	2.773	1.91133	2.24467	1.516	2.019	1.01467	53.2067	47.2133	47.73	53.7433	30.0167	58.7667	48.64	47.7433
